# Supplementary material for: Design, Synthesis, and Antiproliferative Activity of Selective Histone Deacetylases 6 Inhibitors Containing a Tetrahydropyridopyrimidine Scaffold
Source: Molecules. 2023 Oct 29;28(21):7323. doi: 10.3390/molecules28217323 (PMC10648541; doi:10.3390/molecules28217323)
Supplement: Supplementary file 1 [file molecules-28-07323-s001.zip]

Archive with 1 entries (1 files):
- molecules-2648315-supplementary.pdf
